# Supplementary material for: Identification of Bioactive Compounds from the Roots of Rehmannia glutinosa and Their In Silico and In Vitro AMPK Activation Potential
Source: Molecules. 2024 Dec 20;29(24):6009. doi: 10.3390/molecules29246009 (PMC11679303; doi:10.3390/molecules29246009)
Supplement: Supplementary file 1 [file molecules-29-06009-s001.zip]

Archive with 1 entries (1 files):
- molecules-3358471-supplementary.pdf
